# Supplementary material for: Foramen magnum stenosis and midface hypoplasia in C-type natriuretic peptide-deficient rats and restoration by the administration of human C-type natriuretic peptide with 53 amino acids
Source: PLoS One. 2019 May 23;14(5):e0216340. doi: 10.1371/journal.pone.0216340 (PMC6532844; doi:10.1371/journal.pone.0216340)
Supplement: S1 Table — (XLSX) [file pone.0216340.s003.xlsx]

## Sheet: Individual valus
Supplement Table 1
Indivisual value of body weights and lengths
	Animal No.	Body weight (g)	Body length (mm)
WT (9-week)	1	213.5	214
	2	226	209
	3	201.7	204
CNP-KO (9-week)	1	135.1	151
	2	133.1	153
	3	130.2	148
SD rat (9-week)	1	211.21	198
	2	200.29	196
	3	214.88	201
	4	198.21	207
	5	215.53	208
SDRs (9-week)	1	62.07	136
	2	67.61	138
	3	65.49	142
	4	69.75	139
	5	64.07	141
Indivisual value of skull widths and skull lengths, nose lengths, nasal bone lengths, inter-orbital distance, upper jaw lengths and lower jaw lengths
		Skull width (mm)	Skull length (mm)	Nose length (mm)	Nasal bone length (mm)	Inter-orbital distance (mm)	Upper jaw length (mm)	Lower jaw length (mm)
WT (9-week)	1	12.701	40.6409	26.1129	13.891	8.4081	24.5004	18.9232
	2	12.8012	38.9233	25.3758	12.1076	8.7503	26.6972	21.2442
	3	13.0226	38.6257	24.7855	12.0096	8.8635	27.3101	20.8998
	4	12.6674	40.8276	27.2666	14.0572	8.8006	28.4166	19.2044
	5	12.3409	41.0312	28.0629	12.8562	8.7616	29.1397	20.641
CNP-KO (9-week)	1	12.774	36.5097	23.3436	11.2423	8.8377	25.2264	20.4373
	2	12.5378	35.758	23.3562	11.9331	8.5665	22.8412	18.1732
	3	12.3846	36.9325	24.637	12.0067	8.917	24.3647	19.4307
	4	12.9406	36.6382	24.0379	11.2	8.8334	24.9992	18.7393
CNP KO+CNP53	1	12.5044	39.2444	25.8009	13.0911	9.0911	27.3441	20.1492
(9-week)	2	12.3731	37.4752	24.4131	12.1341	8.5375	25.7347	19.2208
	3	13.0004	37.6425	24.199	12.1955	9.1215	25.886	19.8123
	4	12.5674	39.2003	26.1	13.0515	8.8023	27.7953	20.21
	5	12.5022	38.1074	24.9085	12.2907	8.5	25.8165	19.5164
WT (33-week)	1	12.0026	45.5685	29.7542	16.3501	9.4048	31.9329	22.2466
	2	12.8562	45.3701	30.4648	16.6608	9.7012	32.964	23.3311
	3	12.4942	44.504	29.851	16.25	9.5033	32.0076	22.4105
CNP-KO	1	13.5515	39.6581	26.9523	13.6559	9.3022	29.1815	22.6412
(33-week)	2	13.3023	39.5214	26.4557	14.3106	9.3086	27.3939	21.1557
	3	12.8524	38.154	25.6502	13.1595	9.6021	26.6674	21.25
SD rat (9-week)	1	13.6015	41.4686	27.8	13.6	10.6669	30.7195	20.5794
	2	12.2089	41.4757	27.8706	13.2015	10.4009	30.144	20.5616
	3	13.1615	40.0503	25.9355	13	10.0511	29.6921	21.1299
	4	12.821	40.868	26.9341	13.3001	9.4002	31.0183	21.0845
	5	12.9547	39.8062	25.3626	12.6563	10.1005	31.3526	21.3149
SDRs (9-week)	1	11.9	34.4118	22.4068	10.8019	8.3339	24.5008	17.1896
	2	12.05	35.1674	22.8009	10.8501	8.7006	24.9613	17.4184
	3	12.0004	34.4725	22.7593	10.9752	8.7041	25.2052	17.5016
	4	12.1583	34.6144	22.0596	10.8699	8.6013	25.4626	18.0334
	5	12.1566	33.6513	21.2502	10.0501	8.5506	25.0222	17.8697
Indivisual value of foramen magnum size
		Foramen magnum size (mm2)
WT (9-week)	1	22.77
	2	25.12
	3	24.87
	4	24.35
	5	24.71
CNP-KO (9-week)	1	17.5
	2	14.71
	3	15.27
	4	16.06
CNP KO+CNP53	1	20.27
(9-week)	2	19.26
	3	20.07
	4	20.13
	5	20.8
WT (33-week)	1	25.14
	2	24.89
	3	24.02
CNP-KO	1	18.91
(33-week)	2	15.89
	3	18.39
SD rat (9-week)	1	24.72
	2	21.82
	3	21.87
	4	23.63
	5	25.23
SDRs (9-week)	1	20.4
	2	26.49
	3	19.49
	4	18.72
	5	22.42
Indivisual Ct value of mgp, ank, npp1, hprt
	Mgp	Ank	Npp1	Hprt
WT (9-week)	17.8307	22.3824	23.7865	22.473
	17.6607	22.472	24.1503	22.6864
	17.5716	22.666	23.7252	22.6647
	17.2994	22.9434	25.1076	22.7856
CNP-KO (9-week)	20.7093	25.4275	26.9295	24.774
	19.5909	24.0478	25.5333	23.679
	18.8729	22.7898	24.2352	22.9058
	18.8344	22.7731	24.4828	22.8761
